# Supplementary material for: Quality of Life after Risk-Reducing Hysterectomy for Endometrial Cancer Prevention: A Systematic Review
Source: Cancers (Basel). 2022 Nov 26;14(23):5832. doi: 10.3390/cancers14235832 (PMC9736914; doi:10.3390/cancers14235832)
Supplement: Supplementary file 1 [file cancers-14-05832-s001.zip]

Archive with 1 entries (1 files):
- cancers-2009507-supplementary.pdf
